# Supplementary material for: Unveiling the IL-1β/CXCL2 axis: a shared therapeutic target in periodontitis and inflammatory bowel disease
Source: Front Immunol. 2026 Jan 15;16:1728773. doi: 10.3389/fimmu.2025.1728773 (PMC12852456; doi:10.3389/fimmu.2025.1728773)
Supplement: Supplementary file 1 [file Table1.xlsx]

## Sheet: GSE16134 DEGs results
Table S1 GSE16134 DEGs
Genes	logFC	AveExpr	t	P.Value	adj.P.Val	B
IGHM	2.75909	10.1896	14.153	1.80813e-35	1.2146e-32	69.8526
IGKV1-17	2.67776	11.4834	14.5287	6.92125e-37	7.20641e-34	73.0766
IGHD	2.67759	10.185	14.9072	2.54597e-38	6.62717e-35	76.3399
IGHV3-72	2.63734	7.47853	12.0318	1.19403e-27	1.35373e-25	52.067
IGKV4-1	2.60365	11.3996	13.5105	4.58968e-33	1.56681e-30	64.3824
IGLV3-10	2.56021	10.8007	14.1667	1.60527e-35	1.11427e-32	69.9702
IGLV2-14	2.48875	11.5834	14.5872	4.15679e-37	4.77743e-34	73.5803
TNFRSF17	2.45384	7.93279	12.9852	4.04362e-31	9.79119e-29	59.9583
POU2AF1	2.45305	9.58647	14.666	2.09124e-37	3.11058e-34	74.2591
IGLV@	2.42207	10.8622	14.2957	5.24725e-36	4.04699e-33	71.075
IGHG1	2.33467	9.87623	13.9154	1.41027e-34	6.99224e-32	67.8231
TENT5C	2.33231	9.81802	14.7663	8.71537e-38	1.39607e-34	75.124
IGLJ3	2.30751	11.4044	14.4717	1.13628e-36	1.02878e-33	72.5867
IGK	2.30625	9.60061	14.4452	1.43065e-36	1.19168e-33	72.3591
IGHV1-69	2.28265	9.61584	13.5772	2.59015e-33	9.29954e-31	64.9476
IGKV1OR2-108	2.26761	12.0435	14.116	2.48979e-35	1.62023e-32	69.5365
FAM30A	2.26526	7.67074	12.6942	4.72877e-30	8.79213e-28	57.5293
IGLV3-25	2.25422	9.54683	12.8015	1.91362e-30	3.98493e-28	58.4229
IGKV1D-13	2.23171	11.7603	14.496	9.19595e-37	8.70439e-34	72.7958
SPAG4	2.20253	7.4107	13.346	1.87591e-32	5.50198e-30	62.9915
SKAP2	2.19871	9.6477	14.0144	5.99887e-35	3.28738e-32	68.6677
MZB1	2.17382	9.80784	14.0472	4.51709e-35	2.76659e-32	68.948
CXCL6	2.01875	7.7128	11.8011	8.00378e-27	7.64545e-25	50.1887
IRF4	2.00688	8.25849	12.7177	3.87867e-30	7.39719e-28	57.7251
CD79A	1.97775	8.39808	12.7971	1.98608e-30	4.01534e-28	58.3862
CXCR4	1.97228	8.73379	14.5013	8.78657e-37	8.70439e-34	72.8408
SEL1L3	1.9297	8.55665	13.4246	9.5761e-33	2.97631e-30	63.6558
SLAMF7	1.91003	8.51733	12.2414	2.09638e-28	2.78057e-26	53.7848
CXCL1	1.8852	10.1287	14.2662	6.77411e-36	5.038e-33	70.8227
CD27	1.85691	8.25078	14.1007	2.8425e-35	1.7937e-32	69.4056
KLHL6	1.84241	6.82582	12.362	7.6684e-29	1.11669e-26	54.7779
FKBP11	1.78828	10.5538	13.4353	8.73524e-33	2.7561e-30	63.7466
RGS1	1.78446	9.30009	12.0817	7.89635e-28	9.34282e-26	52.4753
DERL3	1.75295	8.57525	12.5503	1.58567e-29	2.60001e-27	56.3344
ST6GAL1	1.74939	8.76697	13.8833	1.86119e-34	8.61278e-32	67.549
TAGAP	1.73916	7.94549	14.0337	5.07715e-35	2.93685e-32	68.8325
LAX1	1.73725	7.653	12.3394	9.26607e-29	1.32162e-26	54.591
CHST2	1.71816	8.08382	14.5912	4.01426e-37	4.77743e-34	73.6148
DTNB-AS1	1.70331	7.21434	11.6679	2.3846e-26	2.12209e-24	49.1111
CYTIP	1.69166	7.31137	13.1021	1.49829e-31	4.00004e-29	60.939
IGKV1D-8	1.65855	6.98455	10.9316	9.13432e-24	5.22563e-22	43.2416
FCRL5	1.6298	7.84927	12.0263	1.24934e-27	1.39873e-25	52.0223
EAF2	1.62814	7.65597	11.8434	5.6506e-27	5.55038e-25	50.5324
BHLHA15	1.61322	6.84471	11.6747	2.25508e-26	2.03289e-24	49.1662
CD38	1.61134	7.58666	12.2591	1.80965e-28	2.41566e-26	53.93
ADA2	1.61058	8.60288	13.6603	1.26905e-33	4.98616e-31	65.6525
SFRP4	1.6103	7.56253	11.1274	1.90704e-24	1.23714e-22	44.787
C16orf54	1.60167	6.19596	11.3169	4.14367e-25	3.00654e-23	46.2932
PTP4A3	1.5998	7.54315	12.4109	5.09608e-29	7.52629e-27	55.1814
XBP1	1.58261	10.5243	13.8551	2.372e-34	1.05095e-31	67.3094
ANKRD36BP2	1.56568	7.93344	11.2756	5.78343e-25	4.06656e-23	45.9642
CYBA	1.52199	10.2613	12.1597	4.13632e-28	5.12706e-26	53.1138
EVI2B	1.52176	8.09213	13.7747	4.74452e-34	1.93725e-31	66.6245
IGHV3-73	1.51808	5.57977	9.69919	1.29755e-19	3.9103e-18	33.8169
MMP7	1.51087	7.24123	11.237	7.90017e-25	5.37624e-23	45.6565
HLA-DOB	1.50942	7.5155	13.4723	6.36775e-33	2.04003e-30	64.0589
ADAM28	1.49901	8.03983	13.5602	2.99636e-33	1.05756e-30	64.8037
SELL	1.49852	6.91702	13.4769	6.11883e-33	1.99092e-30	64.0983
MMP12	1.49196	9.61722	9.39398	1.26737e-18	3.34496e-17	31.573
PNOC	1.47805	6.47777	11.45	1.40879e-25	1.09058e-23	47.3579
PLAT	1.44208	9.13386	14.2579	7.28516e-36	5.23124e-33	70.7508
ZBP1	1.43336	5.9904	10.6972	5.86251e-23	2.98486e-21	41.4079
ICAM2	1.43322	8.68579	14.4519	1.34978e-36	1.17116e-33	72.4166
GLCCI1	1.43141	8.49217	11.7235	1.51293e-26	1.40023e-24	49.5602
FABP4	1.42231	7.20312	9.0464	1.61862e-17	3.58043e-16	29.0667
ODAM	1.40572	10.8035	9.3547	1.69456e-18	4.36187e-17	31.2871
IGKV1-5	1.405	6.39392	12.8393	1.38996e-30	2.98397e-28	58.7387
CXCL13	1.39783	10.1862	10.4993	2.77753e-22	1.26563e-20	39.874
CYP24A1	1.37931	6.90687	12.6924	4.80263e-30	8.85045e-28	57.514
RGS4	1.37867	7.92484	11.7125	1.65471e-26	1.5113e-24	49.4718
IL10RA	1.37683	7.96117	13.6659	1.20935e-33	4.84298e-31	65.7001
PIP5K1B	1.36926	5.21196	10.9242	9.68862e-24	5.48249e-22	43.1835
KRT19	1.34905	10.0846	10.2339	2.19094e-21	8.51196e-20	37.8379
IGLV4-60	1.34515	7.17593	9.24686	3.74915e-18	9.15268e-17	30.5056
ICAM3	1.34491	7.94944	11.9231	2.92991e-27	3.06596e-25	51.1808
MS4A1	1.33827	7.49678	8.44329	1.17978e-15	1.99414e-14	24.8511
PIM2	1.33517	7.68075	11.8299	6.31451e-27	6.14455e-25	50.4228
TMEM176B	1.32587	8.48015	12.8196	1.64183e-30	3.45349e-28	58.5742
CXCL8	1.32444	8.89359	8.56338	5.09262e-16	9.00244e-15	25.6763
BTG2	1.32147	10.0151	15.4563	2.06443e-40	1.07474e-36	81.0973
TDO2	1.31856	5.19954	10.9939	5.55668e-24	3.33465e-22	43.7319
FCGR3B	1.31537	7.16127	10.4626	3.70223e-22	1.64733e-20	39.5906
FOS	1.31127	10.2633	8.44927	1.13164e-15	1.91899e-14	24.892
PLPP5	1.30904	8.99161	10.8796	1.38169e-23	7.65218e-22	42.8333
FCGR2B	1.30887	7.57291	11.8988	3.58117e-27	3.69179e-25	50.9827
JCHAIN	1.30027	10.1495	9.33486	1.96192e-18	4.99451e-17	31.1429
PDZRN4	1.28386	6.35598	10.7	5.73308e-23	2.92612e-21	41.4299
ITGAL	1.27316	6.26222	12.8514	1.25506e-30	2.76734e-28	58.8395
SELE	1.26686	8.54888	10.5585	1.74608e-22	8.20775e-21	40.3317
THEMIS2	1.26403	7.3861	13.599	2.14835e-33	7.84865e-31	65.1324
HCLS1	1.26151	8.41953	14.819	5.5037e-38	1.0419e-34	75.5781
SELENOM	1.25844	8.66959	11.8439	5.62642e-27	5.55038e-25	50.5367
PECAM1	1.2571	9.83902	15.2531	1.22966e-39	4.26772e-36	79.3341
SAMSN1	1.25265	7.18544	10.4369	4.52566e-22	1.97988e-20	39.3926
IGLL3P	1.24788	12.137	14.4141	1.87597e-36	1.50251e-33	72.0913
PLAC8	1.2471	8.32493	9.30764	2.39783e-18	6.03777e-17	30.9454
RASSF6	1.24708	7.13492	9.77069	7.56623e-20	2.36529e-18	34.3481
STAP1	1.24443	5.82032	11.0721	2.97187e-24	1.86967e-22	44.3493
COL15A1	1.24089	9.70595	15.648	3.8212e-41	2.65242e-37	82.764
DENND5B	1.24087	6.79308	11.5025	9.19278e-26	7.47775e-24	47.7792
CD19	1.23924	6.82671	12.509	2.24165e-29	3.59078e-27	55.9925
CSF2RB	1.23794	8.65332	14.9742	1.41594e-38	4.21222e-35	76.9196
CSF3	1.23509	7.25581	11.5765	5.03291e-26	4.26038e-24	48.3738
P2RY8	1.23166	7.40999	11.8088	7.51041e-27	7.24059e-25	50.2515
ZNF215	1.23045	6.87354	11.3288	3.76398e-25	2.7599e-23	46.3881
ITM2C	1.22903	8.60817	11.9429	2.48876e-27	2.65774e-25	51.3419
SLC15A2	1.22726	6.18389	10.9871	5.8681e-24	3.49135e-22	43.6781
SRGN	1.22639	10.559	15.9724	2.19133e-42	4.56322e-38	85.5884
COL4A2	1.222	10.0625	12.8324	1.47401e-30	3.13213e-28	58.6807
FNDC3B	1.21777	9.58729	12.5614	1.44465e-29	2.40667e-27	56.4264
TAGLN	1.2126	8.32598	10.322	1.10641e-21	4.5354e-20	38.5114
CD53	1.20894	9.0702	14.6171	3.20483e-37	4.44916e-34	73.8373
C3	1.20005	8.77573	14.5818	4.35897e-37	4.77743e-34	73.5334
SOCS3	1.189	8.23255	9.48956	6.2336e-19	1.71251e-17	32.2715
GUSBP11	1.18462	10.5751	13.4019	1.16319e-32	3.56209e-30	63.4637
IGHV3-47	1.17261	4.96192	13.0216	2.97018e-31	7.36321e-29	60.263
RAB30	1.17216	7.10558	12.4245	4.54904e-29	6.86443e-27	55.2936
RAC2	1.17131	8.83156	14.0223	5.60311e-35	3.15349e-32	68.7351
LY96	1.16344	8.95572	12.0301	1.21059e-27	1.36266e-25	52.0535
SEL1L	1.15578	9.38916	11.2753	5.79988e-25	4.06656e-23	45.9614
BMP6	1.14446	6.17624	11.6723	2.30049e-26	2.06489e-24	49.1465
BHLHE41	1.14293	8.48075	12.171	3.76569e-28	4.69561e-26	53.2065
EGFL6	1.13877	8.40805	12.7181	3.86551e-30	7.39719e-28	57.7284
FCRLA	1.13836	7.58088	10.5374	2.06167e-22	9.51936e-21	40.1678
SLC39A8	1.13509	7.5573	10.8448	1.82247e-23	9.9609e-22	42.5602
ENPP2	1.13275	7.92214	11.5166	8.19717e-26	6.77373e-24	47.8924
NCF4	1.13213	7.1803	12.0769	8.21692e-28	9.66718e-26	52.436
RUNX1-IT1	1.13059	7.87338	13.8121	3.43829e-34	1.4612e-31	66.9426
HERPUD1	1.13023	11.1394	11.8399	5.81748e-27	5.68747e-25	50.5037
HSPA13	1.12851	8.41025	9.90742	2.68208e-20	9.05212e-19	35.3697
XDH	1.12706	8.17901	10.7669	3.37848e-23	1.78562e-21	41.9514
PIK3CG	1.12442	6.69926	10.4797	3.23938e-22	1.45695e-20	39.7223
RNASE6	1.12096	7.29176	12.2173	2.56161e-28	3.31323e-26	53.5869
COL4A1	1.12034	9.77901	14.6094	3.42772e-37	4.46117e-34	73.7709
JAK3	1.12031	7.21752	12.5392	1.74079e-29	2.81009e-27	56.2422
MMP13	1.11872	7.65588	6.938	2.30298e-11	2.1779e-10	15.1726
DUSP5	1.11844	8.78422	10.7955	2.69381e-23	1.44577e-21	42.1748
CD177	1.11767	8.69732	7.93115	3.91015e-14	5.31495e-13	21.4153
MMP3	1.11454	6.72164	5.63442	3.92647e-08	2.31563e-07	7.93492
CLDN10	1.11211	5.71224	11.2638	6.3635e-25	4.41712e-23	45.8699
PDK1	1.10843	9.16251	9.9906	1.4222e-20	4.96078e-19	35.9947
ARHGAP9	1.10784	7.68425	13.2831	3.2083e-32	9.2791e-30	62.4614
DNAJB9	1.10776	9.82017	10.5396	2.02597e-22	9.39619e-21	40.1851
SFMBT2	1.10661	5.9727	10.373	7.44437e-22	3.12544e-20	38.902
SEC11C	1.10144	9.30089	10.5573	1.76337e-22	8.27035e-21	40.3219
IL2RG	1.10072	8.02587	12.9669	4.72311e-31	1.13051e-28	59.8048
FUT8	1.09832	7.11179	11.1921	1.13359e-24	7.51778e-23	45.3002
ZNF275	1.09698	8.14015	11.9716	1.96379e-27	2.11885e-25	51.5758
ALOX5	1.09317	8.08188	12.0397	1.11801e-27	1.2792e-25	52.132
CCN1	1.09099	9.01882	9.52124	4.923e-19	1.36871e-17	32.5039
CCL18	1.08967	8.11078	7.9736	2.94062e-14	4.10425e-13	21.6948
MEF2C	1.08883	8.12814	13.0416	2.50627e-31	6.36471e-29	60.4308
SERPINI1	1.08854	6.26358	10.9575	7.42803e-24	4.2848e-22	43.4455
RCSD1	1.08753	6.35839	12.5492	1.59959e-29	2.60234e-27	56.3257
MMP1	1.08517	6.78511	5.2591	2.69315e-07	1.39786e-06	6.0752
MS4A4A	1.08349	6.56972	8.87	5.77587e-17	1.16322e-15	27.8157
CFI	1.08173	7.52359	12.7991	1.95209e-30	3.98532e-28	58.4032
CDK14	1.07634	6.94033	13.1636	8.8823e-32	2.49953e-29	61.4554
MEI1	1.07224	7.70991	10.5509	1.85461e-22	8.63991e-21	40.2722
CCDC69	1.06993	7.07237	11.2389	7.77822e-25	5.31061e-23	45.6718
GNG7	1.06874	6.87027	10.5916	1.34671e-22	6.44689e-21	40.5877
ANXA6	1.06704	7.57759	13.9489	1.05649e-34	5.50006e-32	68.1085
IL1B	1.06564	8.84064	9.5478	4.03789e-19	1.13475e-17	32.699
LOXL2	1.06348	8.13511	13.8706	2.07599e-34	9.3979e-32	67.4411
CTSH	1.06316	9.64239	15.8049	9.5961e-42	9.99146e-38	84.1292
CPNE5	1.06272	7.15046	10.9656	6.96287e-24	4.05013e-22	43.5093
LY9	1.06192	6.77588	10.6021	1.24039e-22	5.96533e-21	40.6688
PALM2AKAP2	1.06014	8.82041	13.8076	3.57224e-34	1.48777e-31	66.9049
CCN2	1.05964	8.31837	9.77052	7.57609e-20	2.36529e-18	34.3468
FPR1	1.05699	7.55966	11.4747	1.15296e-25	9.10643e-24	47.5557
HBA2	1.05535	11.5818	6.95627	2.05877e-11	1.95583e-10	15.282
CORO1A	1.05335	7.71748	11.4448	1.46932e-25	1.12905e-23	47.3164
TP53INP1	1.05039	9.5969	11.3279	3.79137e-25	2.77023e-23	46.3809
PARM1	1.04769	6.63443	8.40483	1.54171e-15	2.57248e-14	24.5883
SLC2A3	1.04402	7.10755	9.45896	7.8265e-19	2.12489e-17	32.0475
PPBP	1.04369	5.18583	7.66663	2.25858e-13	2.76825e-12	19.6964
SEPTIN6	1.04334	6.53115	11.4745	1.15448e-25	9.10643e-24	47.5544
IGFBP4	1.04236	9.59281	9.06193	1.44614e-17	3.21392e-16	29.1775
CEP128	1.03848	5.87972	8.41217	1.46504e-15	2.44848e-14	24.6384
PTGDS	1.03709	9.65417	9.61507	2.44109e-19	6.9922e-18	33.1945
ERLEC1	1.03127	9.6651	12.3332	9.7578e-29	1.37295e-26	54.54
FCN1	1.03098	6.12179	11.8923	3.77845e-27	3.87598e-25	50.9297
IGKC	1.02941	13.0454	9.58392	3.08247e-19	8.76902e-18	32.9648
FER1L4	1.02887	7.279	10.5247	2.27621e-22	1.04405e-20	40.0702
DOCK2	1.02637	6.25906	11.0875	2.62797e-24	1.67868e-22	44.4706
PROK2	1.0257	4.59448	7.64382	2.62252e-13	3.1862e-12	19.55
ALOX15B	1.02498	7.84188	9.54109	4.24529e-19	1.18663e-17	32.6497
DDIT4L	1.02419	7.57045	10.3182	1.13974e-21	4.64459e-20	38.4821
IL16	1.02373	7.00134	11.3221	3.97164e-25	2.8918e-23	46.3351
TBC1D9	1.02162	8.21796	12.4659	3.21788e-29	5.03828e-27	55.6355
MME	1.01993	7.3088	13.5279	3.95431e-33	1.37241e-30	64.5296
PLCG2	1.01265	8.22038	12.2271	2.36199e-28	3.07413e-26	53.667
CD93	1.0119	9.08606	14.849	4.23266e-38	9.209e-35	75.8376
CXCL12	1.00901	10.4826	11.5127	8.45971e-26	6.93563e-24	47.8612
HBB	1.00608	12.3954	8.11943	1.09675e-14	1.62135e-13	22.6623
ST8SIA4	1.00467	5.65492	8.89392	4.86492e-17	9.91263e-16	27.9844
GPR160	1.00243	6.44324	9.36818	1.5339e-18	3.99274e-17	31.3851
TXNDC15	1.00206	9.13783	11.079	2.81368e-24	1.78396e-22	44.4032
ANKRD29	-1.00472	7.00395	-11.2339	8.10052e-25	5.49463e-23	45.6318
MUC15	-1.00584	8.64333	-10.2759	1.58242e-21	6.30063e-20	38.1587
LGALSL	-1.01439	10.5872	-13.8364	2.78764e-34	1.20937e-31	67.1499
CYP4F22	-1.02069	6.54241	-10.5888	1.37658e-22	6.57473e-21	40.5661
FOXP2	-1.02085	7.10498	-10.8007	2.58462e-23	1.39076e-21	42.2156
WFDC5	-1.02365	6.90082	-10.1732	3.50146e-21	1.32572e-19	37.3759
RGS20	-1.03568	6.13513	-12.4417	3.94035e-29	6.03337e-27	55.4354
LY6G6C	-1.03949	8.0484	-8.60368	3.83538e-16	6.91497e-15	25.9549
GDA	-1.04436	5.498	-8.87005	5.77389e-17	1.16322e-15	27.816
LCE1B	-1.05693	5.58625	-9.26959	3.17265e-18	7.85579e-17	30.6699
ASPRV1	-1.06213	7.37845	-6.44792	4.30875e-10	3.40514e-09	12.3161
BNIPL	-1.06652	8.3278	-12.7547	2.84002e-30	5.57929e-28	58.0329
RORA	-1.06872	9.19774	-11.6686	2.37154e-26	2.11953e-24	49.1165
TNFRSF19	-1.07597	7.26014	-9.31927	2.20083e-18	5.5619e-17	31.0298
COBL	-1.08538	6.8075	-12.9172	7.19501e-31	1.66477e-28	59.3891
SLC19A2	-1.08964	6.90475	-11.794	8.48017e-27	8.02687e-25	50.1317
SLC16A9	-1.1155	8.70929	-11.6654	2.43425e-26	2.15706e-24	49.0907
PAQR5	-1.11773	6.74183	-11.3982	2.14505e-25	1.5953e-23	46.943
KRT1	-1.12484	11.5089	-5.22129	3.25119e-07	1.66632e-06	5.89374
EPCAM	-1.12629	5.74968	-10.5299	2.18592e-22	1.00485e-20	40.1101
PTGER3	-1.13046	5.74806	-10.5621	1.69816e-22	8.01872e-21	40.3591
RPTN	-1.13161	10.2069	-6.47662	3.64496e-10	2.91261e-09	12.479
CDSN	-1.13299	7.60728	-7.42176	1.10613e-12	1.24172e-11	18.1407
YOD1	-1.14455	8.58388	-12.4614	3.33984e-29	5.19021e-27	55.5987
MAMDC2	-1.15156	5.56357	-8.1951	6.54575e-15	1.00227e-13	23.1688
LCE2B	-1.16539	5.26345	-8.93788	3.54606e-17	7.40654e-16	28.2954
ABCA12	-1.18151	6.5579	-9.78526	6.7771e-20	2.13182e-18	34.4566
GJA3	-1.2307	5.48222	-13.1157	1.33471e-31	3.6096e-29	61.0532
NPR3	-1.26683	7.20306	-12.1118	6.15147e-28	7.40452e-26	52.7219
SLC27A6	-1.26918	4.87299	-10.3027	1.28585e-21	5.18927e-20	38.3632
SPAG17	-1.27302	6.12924	-13.6395	1.51715e-33	5.74421e-31	65.476
EPB41L4B	-1.27868	6.85119	-13.3798	1.40461e-32	4.23908e-30	63.2774
AADAC	-1.27934	5.69275	-11.859	4.9713e-27	4.97704e-25	50.6589
NEFM	-1.29282	6.4401	-13.0381	2.58204e-31	6.47813e-29	60.4013
CALML5	-1.3079	7.47336	-8.88068	5.35003e-17	1.08375e-15	27.891
ELOVL4	-1.30916	7.49878	-11.8138	7.20546e-27	6.97891e-25	50.2925
FLG	-1.31013	7.56027	-7.38781	1.37499e-12	1.52464e-11	17.9278
SH3GL3	-1.31138	7.75964	-12.1565	4.24561e-28	5.23139e-26	53.088
CLDN20	-1.31468	4.7718	-13.4844	5.73889e-33	1.89693e-30	64.1616
BPIFC	-1.32151	7.58297	-12.3554	8.10242e-29	1.1717e-26	54.7235
MAP2	-1.32684	7.5473	-12.3254	1.04066e-28	1.45441e-26	54.4764
FAM83C	-1.35651	7.99001	-12.7472	3.025e-30	5.88717e-28	57.9706
LORICRIN	-1.39015	8.93032	-6.29232	1.05725e-09	7.90528e-09	11.4425
POF1B	-1.39029	7.56881	-12.7109	4.10935e-30	7.70929e-28	57.668
WAKMAR2	-1.52683	6.18208	-11.9109	3.24068e-27	3.3742e-25	51.0813
ARG1	-1.65174	5.82271	-9.37814	1.42495e-18	3.72779e-17	31.4576
KRT2	-1.71052	6.81819	-6.9691	1.90265e-11	1.81497e-10	15.3591
FLG2	-1.75544	5.32655	-9.18267	6.00013e-18	1.41503e-16	30.0429
NEFL	-1.76297	6.1854	-11.9851	1.75639e-27	1.91492e-25	51.686
AADACL2	-2.08359	4.97989	-11.7473	1.24453e-26	1.15697e-24	49.753
DSC1	-2.22643	6.25845	-10.968	6.83162e-24	3.98492e-22	43.5281
