# Supplementary material for: Unveiling the IL-1β/CXCL2 axis: a shared therapeutic target in periodontitis and inflammatory bowel disease
Source: Front Immunol. 2026 Jan 15;16:1728773. doi: 10.3389/fimmu.2025.1728773 (PMC12852456; doi:10.3389/fimmu.2025.1728773)
Supplement: Supplementary file 2 [file Table2.xlsx]

## Sheet: GSE10334 DEGs results
Table S2 GSE10334 DEGs
Genes	logFC	AveExpr	t	P.Value	adj.P.Val	B
IGHM	2.51127	10.1063	11.4085	1.57828e-24	4.90578e-22	45.0238
IGKV1-17	2.46351	11.3753	11.8314	6.37604e-26	3.68819e-23	48.1801
IGHD	2.38997	10.0452	11.7842	9.13696e-26	4.53019e-23	47.8262
IGKV4-1	2.38236	11.2804	11.066	2.06743e-23	4.3487e-21	42.4939
IGHV3-72	2.37567	7.28224	10.4961	1.4109e-21	1.68854e-19	38.3421
IGLV3-10	2.33638	10.6574	11.5033	7.7084e-25	2.76758e-22	45.7286
IGLV2-14	2.30559	11.5646	11.8222	6.83951e-26	3.74805e-23	48.1111
POU2AF1	2.27303	9.3986	12.0806	9.48402e-27	7.59597e-24	50.0547
IGLV@	2.22067	10.8615	11.8341	6.24768e-26	3.68819e-23	48.2001
TENT5C	2.21717	9.74015	12.6255	1.42315e-28	2.79182e-25	54.186
TNFRSF17	2.20934	7.78439	10.5765	7.8165e-22	1.03676e-19	38.9226
IGLJ3	2.13261	11.3181	11.7372	1.3067e-25	6.30854e-23	47.4743
IGLV3-25	2.09382	9.51055	10.6437	4.76157e-22	6.6547e-20	39.4098
IGK	2.08197	9.41385	11.4907	8.48262e-25	2.99393e-22	45.6345
IGHG1	2.07531	9.76976	11.1453	1.14233e-23	2.6738e-21	43.0772
IGKV1D-13	2.04539	11.6138	11.7346	1.33296e-25	6.30854e-23	47.4547
IGKV1OR2-108	2.03935	11.921	11.4658	1.02367e-24	3.38363e-22	45.4496
FAM30A	2.03782	7.50993	10.7064	2.99753e-22	4.49069e-20	39.8648
MZB1	2.01337	9.64562	11.8131	7.32817e-26	3.81505e-23	48.0432
SKAP2	2.013	9.53325	11.4774	9.37585e-25	3.2007e-22	45.536
IGHV1-69	2.00888	9.47875	10.8206	1.28643e-22	2.21393e-20	40.6964
SPAG4	1.97119	7.19691	11.2767	4.26056e-24	1.15223e-21	44.0471
CXCL6	1.9561	7.66627	10.2347	9.53034e-21	9.23069e-19	36.4648
CXCR4	1.89028	8.73615	12.3972	8.30787e-28	1.15335e-24	52.4502
CXCL1	1.87245	10.1399	12.1441	5.82893e-27	5.05757e-24	50.5335
CD79A	1.78632	8.28037	10.7244	2.6236e-22	4.0172e-20	39.9957
IRF4	1.77069	8.24211	10.5281	1.11552e-21	1.39099e-19	38.573
RGS1	1.76443	9.46706	11.0323	2.66102e-23	5.45467e-21	42.2457
CD27	1.72764	8.1384	11.8155	7.19786e-26	3.81505e-23	48.0609
SLAMF7	1.70987	8.51376	10.206	1.17405e-20	1.10128e-18	36.2598
FKBP11	1.68126	10.4546	11.5326	6.17518e-25	2.38133e-22	45.9467
SEL1L3	1.67623	8.45753	10.8636	9.34539e-23	1.69225e-20	41.0106
DERL3	1.66484	8.53965	11.1687	9.58493e-24	2.32089e-21	43.2498
KLHL6	1.64515	6.81324	10.0725	3.0873e-20	2.56135e-18	35.3099
ST6GAL1	1.5895	8.69919	11.5723	4.57195e-25	1.94298e-22	46.2424
CHST2	1.56969	8.06723	12.0334	1.36178e-26	1.05029e-23	49.6988
TAGAP	1.56542	7.84046	11.6251	3.06393e-25	1.32924e-22	46.6361
DTNB-AS1	1.55522	7.02135	10.108	2.38816e-20	2.03816e-18	35.5622
LAX1	1.53433	7.5517	10.094	2.64284e-20	2.23718e-18	35.4626
BHLHA15	1.53269	6.76346	10.1103	2.3489e-20	2.0129e-18	35.5785
ODAM	1.51993	10.9799	8.73425	3.65648e-16	1.18973e-14	26.1039
IGKV1D-8	1.51766	7.15693	9.22786	1.23504e-17	5.67735e-16	29.4268
FCRL5	1.51513	7.80459	10.0464	3.726e-20	3.00737e-18	35.1252
CYTIP	1.49689	7.23658	10.758	2.04664e-22	3.32963e-20	40.2399
ADAM28	1.48859	8.49906	11.5095	7.35561e-25	2.73524e-22	45.7747
XBP1	1.47468	10.5833	11.5506	5.38968e-25	2.15836e-22	46.0805
MMP7	1.47217	7.31193	10.0184	4.56045e-20	3.57018e-18	34.9266
C16orf54	1.46752	6.23922	9.69375	4.66206e-19	2.93301e-17	32.6434
ADA2	1.45831	8.57233	11.5512	5.36283e-25	2.15836e-22	46.0855
RGS4	1.44239	8.09007	11.0427	2.46154e-23	5.12592e-21	42.3223
EAF2	1.44149	7.56043	9.92942	8.65231e-20	6.32196e-18	34.2975
CD38	1.43346	7.4643	10.2529	8.34466e-21	8.2801e-19	36.5953
CXCL8	1.43074	8.98007	8.20965	1.20555e-14	2.85602e-13	22.6792
MMP12	1.42626	9.66951	7.98724	5.12139e-14	1.07076e-12	21.2635
EVI2B	1.42303	8.14088	11.3568	2.33104e-24	6.84608e-22	44.6402
PLAT	1.41371	9.43808	11.9421	2.73813e-26	1.83932e-23	49.0116
ANKRD36BP2	1.39417	8.03742	9.50391	1.78749e-18	9.9864e-17	31.3239
CYBA	1.38343	10.2207	10.4354	2.20172e-21	2.53307e-19	37.9047
SELL	1.37919	6.98274	11.1228	1.35243e-23	3.12923e-21	42.9112
IGHV3-73	1.37843	5.63087	8.38576	3.77652e-15	9.96734e-14	23.8159
PTP4A3	1.37544	7.47129	10.3651	3.68275e-21	3.99425e-19	37.3992
HLA-DOB	1.37053	7.59172	11.5353	6.05214e-25	2.37792e-22	45.9665
CXCL13	1.36704	10.2432	8.61291	8.29032e-16	2.49476e-14	25.3015
FABP4	1.35507	7.25274	8.0189	4.17397e-14	8.86022e-13	21.4637
ICAM2	1.33343	8.61786	12.4078	7.65982e-28	1.13934e-24	52.5301
SFRP4	1.32324	7.46964	8.62655	7.56373e-16	2.30949e-14	25.3914
FCGR3B	1.32144	7.18205	9.55389	1.25629e-18	7.14782e-17	31.6701
MS4A1	1.31831	7.48959	7.50969	1.0585e-12	1.70737e-11	18.3027
CYP24A1	1.31021	6.93615	10.5072	1.30115e-21	1.58451e-19	38.4217
KRT19	1.29282	10.1346	8.56482	1.14483e-15	3.34361e-14	24.9852
IL10RA	1.28146	7.98649	12.241	2.7682e-27	3.03394e-24	51.2661
IGKV1-5	1.28119	6.43291	10.7141	2.83131e-22	4.30359e-20	39.9208
ZBP1	1.27616	5.91381	8.96891	7.38713e-17	2.8208e-15	27.6721
IGLL3P	1.26455	12.0709	12.6209	1.47474e-28	2.79182e-25	54.151
PIM2	1.26114	7.6312	10.5077	1.29622e-21	1.58451e-19	38.4254
PNOC	1.25351	6.40124	9.40662	3.54301e-18	1.80906e-16	30.6523
JCHAIN	1.25141	10.0753	7.94479	6.73272e-14	1.37319e-12	20.9959
BTG2	1.24781	10.0254	13.7385	2.40335e-32	5.00474e-28	62.732
PLAC8	1.24503	8.4743	8.80482	2.26542e-16	7.74631e-15	26.5732
CSF3	1.23485	7.39421	10.5114	1.26164e-21	1.55458e-19	38.452
PDZRN4	1.23125	6.35344	8.97943	6.87309e-17	2.65047e-15	27.7428
FOS	1.23105	10.4492	7.43573	1.67533e-12	2.5977e-11	17.8543
GLCCI1	1.22674	8.44881	9.60157	8.96649e-19	5.25967e-17	32.0012
PECAM1	1.21386	9.90032	13.5591	9.82899e-32	1.02339e-27	61.3464
ICAM3	1.20023	7.84456	9.81037	2.03031e-19	1.37059e-17	33.4598
MMP13	1.19937	7.75759	6.64246	1.92671e-10	1.99512e-09	13.2288
SELE	1.19242	8.68445	9.19151	1.58985e-17	7.05909e-16	29.179
GUSBP11	1.19089	10.5198	11.9652	2.29489e-26	1.70674e-23	49.1854
SRGN	1.18486	10.5787	13.3968	3.50356e-31	1.45916e-27	60.0959
SOCS3	1.18365	8.32224	8.90858	1.11671e-16	4.05837e-15	27.2668
IGLV4-60	1.17921	7.0997	7.8006	1.69449e-13	3.17607e-12	20.0932
TMEM176B	1.17545	8.44374	10.2667	7.55111e-21	7.67045e-19	36.6935
C3	1.17318	8.8398	12.552	2.51326e-28	4.36135e-25	53.6265
THEMIS2	1.16611	7.28677	11.0951	1.66318e-23	3.72409e-21	42.7078
COL4A2	1.16174	10.0351	11.021	2.89466e-23	5.79599e-21	42.1629
COL15A1	1.1608	9.70761	13.4561	2.20167e-31	1.14619e-27	60.5529
TDO2	1.14773	5.25766	8.9208	1.02718e-16	3.79255e-15	27.3488
FCGR2B	1.14722	7.54554	10.0742	3.05016e-20	2.54066e-18	35.3218
P2RY8	1.14544	7.43629	10.1284	2.06004e-20	1.81006e-18	35.7074
CD53	1.13821	9.35724	11.893	3.98467e-26	2.44049e-23	48.6426
PLPP5	1.13593	8.92392	8.94067	8.96494e-17	3.35163e-15	27.4822
RASSF6	1.13495	7.11796	8.89487	1.22641e-16	4.40572e-15	27.1749
HCLS1	1.13394	8.40712	11.8097	7.52245e-26	3.82067e-23	48.0175
PIP5K1B	1.13346	5.1796	9.25888	9.95201e-18	4.66758e-16	29.6387
IL1B	1.12546	9.03936	9.44056	2.79175e-18	1.45339e-16	30.8862
SELENOM	1.12257	8.6247	9.8573	1.45124e-19	1.01411e-17	33.7896
ITM2C	1.12029	8.47958	10.1928	1.29134e-20	1.17942e-18	36.1663
HBA2	1.1163	11.7216	6.77744	8.80401e-11	9.74148e-10	13.991
SLC15A2	1.10798	6.21377	9.4903	1.9674e-18	1.08426e-16	31.2297
RAC2	1.10795	8.81821	12.318	1.5306e-27	1.8749e-24	51.849
CLDN10	1.09768	5.71377	10.5429	1.00089e-21	1.28445e-19	38.6796
STAP1	1.0969	5.71122	9.34876	5.31399e-18	2.64102e-16	30.2544
CCL18	1.09583	8.16608	7.70456	3.11648e-13	5.52791e-12	19.4975
CD19	1.09579	6.98224	10.8539	1.005e-22	1.78873e-20	40.9391
ENPP2	1.09321	7.9825	9.50381	1.78877e-18	9.9864e-17	31.3232
BHLHE41	1.09275	8.44557	10.8807	8.23324e-23	1.50394e-20	41.1351
ALOX15B	1.08864	7.95856	9.03015	4.84992e-17	1.96106e-15	28.0848
FPR1	1.08471	7.69219	10.8311	1.1898e-22	2.08204e-20	40.7732
ZNF215	1.08269	6.83988	9.8287	1.78087e-19	1.2159e-17	33.5885
HBB	1.08159	12.5535	8.37642	4.01763e-15	1.05903e-13	23.7553
COL4A1	1.08033	9.7735	12.2653	2.29495e-27	2.655e-24	51.4505
CSF2RB	1.0776	8.57399	12.1075	7.71371e-27	6.42521e-24	50.2579
DENND5B	1.07625	6.68976	9.36726	4.66874e-18	2.33706e-16	30.3815
TAGLN	1.0737	8.24128	8.5097	1.65551e-15	4.69677e-14	24.6238
ITGAL	1.07103	6.37927	10.0332	4.10066e-20	3.28432e-18	35.031
XDH	1.07076	8.2782	8.91228	1.08881e-16	3.97777e-15	27.2916
RUNX1-IT1	1.06857	7.99112	11.9045	3.6497e-26	2.37504e-23	48.7289
FCRLA	1.06728	7.43333	9.4838	2.05953e-18	1.12512e-16	31.1848
LY96	1.06417	8.93438	10.7359	2.41035e-22	3.81095e-20	40.0791
CD177	1.06006	8.78668	6.70296	1.35807e-10	1.44435e-09	13.5691
RAB30	1.05869	7.01498	10.6377	4.97973e-22	6.91319e-20	39.3658
IL2RG	1.05737	8.0469	11.0317	2.6718e-23	5.45467e-21	42.2417
IGKC	1.05709	12.9202	8.55232	1.2449e-15	3.62063e-14	24.9031
PROK2	1.05189	4.59557	7.32524	3.30978e-12	4.80969e-11	17.1895
SAMSN1	1.04764	7.14739	8.12066	2.15624e-14	4.8959e-13	22.1101
CCN1	1.04657	9.06846	8.54502	1.30721e-15	3.76285e-14	24.8552
SLC2A3	1.04513	7.2529	8.3371	5.21147e-15	1.33815e-13	23.5005
EGFL6	1.03899	8.38493	10.6843	3.53042e-22	5.17729e-20	39.7039
DDIT4L	1.03803	7.63595	9.58666	9.96466e-19	5.79621e-17	31.8976
ARHGAP9	1.02908	7.69729	11.0867	1.77202e-23	3.84381e-21	42.6455
CFI	1.02846	7.72575	11.4716	9.7968e-25	3.29046e-22	45.4928
FNDC3B	1.0229	9.66926	10.8362	1.14594e-22	2.02229e-20	40.8101
IGHV3-47	1.02159	5.23272	9.94486	7.74386e-20	5.80065e-18	34.4065
PPBP	1.01687	5.35791	6.75282	1.01634e-10	1.10808e-09	13.8512
CTSH	1.01221	9.65217	13.4593	2.14776e-31	1.14619e-27	60.5773
JAK3	1.01109	7.1808	10.1226	2.14848e-20	1.86417e-18	35.6661
NCF4	1.00759	7.28716	9.94047	7.99207e-20	5.94381e-18	34.3755
HERPUD1	1.00715	11.103	10.0827	2.86664e-20	2.39739e-18	35.3828
PTGDS	1.00449	9.70372	8.62127	7.83711e-16	2.37901e-14	25.3566
MEF2C	1.00416	8.20318	11.0867	1.77145e-23	3.84381e-21	42.6458
LCE2B	-1.00043	5.60526	-6.98752	2.54985e-11	3.07637e-10	15.1981
RGS20	-1.00573	6.33436	-11.1837	8.56321e-24	2.09789e-21	43.3606
ANKRD29	-1.00589	7.12072	-10.4158	2.54246e-21	2.89312e-19	37.7633
SLC16A9	-1.03245	8.94396	-10.5436	9.95238e-22	1.28445e-19	38.6851
COBL	-1.03425	6.95527	-10.8248	1.24671e-22	2.16346e-20	40.7272
YOD1	-1.03879	8.73794	-10.2016	1.21189e-20	1.12663e-18	36.2287
EXPH5	-1.03879	8.97798	-8.76805	2.90802e-16	9.73579e-15	26.3284
TNFRSF19	-1.04251	7.5079	-8.23878	9.95869e-15	2.39745e-13	22.8663
SLC19A2	-1.05528	7.07317	-10.1598	1.64108e-20	1.47301e-18	35.9308
TYRP1	-1.07471	5.72911	-4.08755	5.88614e-05	0.000219429	1.07375
PAQR5	-1.07997	6.98248	-9.9155	9.56153e-20	6.91351e-18	34.1994
KRT1	-1.10576	11.6386	-4.66264	5.09517e-06	2.33859e-05	3.39713
RPTN	-1.11398	10.3223	-5.67687	3.80833e-08	2.613e-07	8.1019
NPR3	-1.14355	7.32397	-9.70398	4.33508e-19	2.77765e-17	32.7148
EPCAM	-1.14582	5.97827	-9.96029	6.93071e-20	5.22917e-18	34.5155
MAMDC2	-1.1659	5.85161	-7.5772	6.94447e-13	1.1532e-11	18.7145
SPAG17	-1.16861	6.33141	-11.2215	6.44994e-24	1.67892e-21	43.6393
FLG	-1.16874	7.69768	-6.04899	5.31445e-09	4.23853e-08	10.0075
SH3GL3	-1.17842	7.98515	-9.93441	8.34742e-20	6.12065e-18	34.3328
AADAC	-1.1831	5.84836	-10.1254	2.10565e-20	1.84235e-18	35.6859
GJA3	-1.18457	5.77287	-11.3687	2.12994e-24	6.42811e-22	44.729
ABCA12	-1.18701	6.77833	-8.96184	7.75415e-17	2.92522e-15	27.6245
NEFL	-1.18788	6.49151	-10.3914	3.03854e-21	3.36567e-19	37.5881
BPIFC	-1.18845	7.72682	-9.69553	4.6034e-19	2.91892e-17	32.6559
EPB41L4B	-1.18942	7.00501	-10.8853	7.95392e-23	1.48729e-20	41.1691
MAP2	-1.21415	7.82726	-10.083	2.86152e-20	2.39739e-18	35.3845
ELOVL4	-1.21615	7.62202	-9.61077	8.40086e-19	4.96987e-17	32.0652
NEFM	-1.22231	6.58531	-11.2465	5.34338e-24	1.42654e-21	43.8244
CALML5	-1.24022	7.55818	-7.55806	7.82793e-13	1.28759e-11	18.5975
FAM83C	-1.28033	8.17204	-10.6201	5.66735e-22	7.76428e-20	39.2386
LORICRIN	-1.30201	9.03127	-5.30102	2.53927e-07	1.50864e-06	6.27226
CLDN20	-1.30445	4.90484	-11.8263	6.62754e-26	3.73005e-23	48.1421
SLC27A6	-1.321	5.02446	-9.93735	8.17315e-20	6.03538e-18	34.3535
POF1B	-1.34075	7.72436	-11.1911	8.10419e-24	2.00907e-21	43.4148
ARG1	-1.46104	5.89997	-7.5717	7.18787e-13	1.19172e-11	18.6808
WAKMAR2	-1.47346	6.40105	-10.4478	2.01042e-21	2.32583e-19	37.9941
KRT2	-1.49841	7.06213	-5.77288	2.31079e-08	1.64344e-07	8.58477
FLG2	-1.64169	5.40459	-7.6885	3.44934e-13	6.04621e-12	19.3983
AADACL2	-1.9801	5.17258	-9.88749	1.16895e-19	8.33637e-18	34.002
DSC1	-2.08893	6.49049	-9.2307	1.21087e-17	5.59095e-16	29.4462
