# Supplementary material for: Unveiling the IL-1β/CXCL2 axis: a shared therapeutic target in periodontitis and inflammatory bowel disease
Source: Front Immunol. 2026 Jan 15;16:1728773. doi: 10.3389/fimmu.2025.1728773 (PMC12852456; doi:10.3389/fimmu.2025.1728773)
Supplement: Supplementary file 3 [file Table3.xlsx]

## Sheet: Table S3
Table S3 Merged DESs
	Gene	GSE10334							GSE16134
		logFC.x	AveExpr.x	t.x	P.Value.x	adj.P.Val.x	B.x		logFC.y	AveExpr.y	t.y	P.Value.y	adj.P.Val.y	B.y
1	IGHM	2.51127	10.1063	11.4085	1.57828e-24	4.90578e-22	45.0238		2.75909	10.1896	14.153	1.80813e-35	1.2146e-32	69.8526
2	IGKV1-17	2.46351	11.3753	11.8314	6.37604e-26	3.68819e-23	48.1801		2.67776	11.4834	14.5287	6.92125e-37	7.20641e-34	73.0766
3	IGHD	2.38997	10.0452	11.7842	9.13696e-26	4.53019e-23	47.8262		2.67759	10.185	14.9072	2.54597e-38	6.62717e-35	76.3399
4	IGKV4-1	2.38236	11.2804	11.066	2.06743e-23	4.3487e-21	42.4939		2.60365	11.3996	13.5105	4.58968e-33	1.56681e-30	64.3824
5	IGHV3-72	2.37567	7.28224	10.4961	1.4109e-21	1.68854e-19	38.3421		2.63734	7.47853	12.0318	1.19403e-27	1.35373e-25	52.067
6	IGLV3-10	2.33638	10.6574	11.5033	7.7084e-25	2.76758e-22	45.7286		2.56021	10.8007	14.1667	1.60527e-35	1.11427e-32	69.9702
7	IGLV2-14	2.30559	11.5646	11.8222	6.83951e-26	3.74805e-23	48.1111		2.48875	11.5834	14.5872	4.15679e-37	4.77743e-34	73.5803
8	POU2AF1	2.27303	9.3986	12.0806	9.48402e-27	7.59597e-24	50.0547		2.45305	9.58647	14.666	2.09124e-37	3.11058e-34	74.2591
9	IGLV@	2.22067	10.8615	11.8341	6.24768e-26	3.68819e-23	48.2001		2.42207	10.8622	14.2957	5.24725e-36	4.04699e-33	71.075
10	TENT5C	2.21717	9.74015	12.6255	1.42315e-28	2.79182e-25	54.186		2.33231	9.81802	14.7663	8.71537e-38	1.39607e-34	75.124
11	TNFRSF17	2.20934	7.78439	10.5765	7.8165e-22	1.03676e-19	38.9226		2.45384	7.93279	12.9852	4.04362e-31	9.79119e-29	59.9583
12	IGLJ3	2.13261	11.3181	11.7372	1.3067e-25	6.30854e-23	47.4743		2.30751	11.4044	14.4717	1.13628e-36	1.02878e-33	72.5867
13	IGLV3-25	2.09382	9.51055	10.6437	4.76157e-22	6.6547e-20	39.4098		2.25422	9.54683	12.8015	1.91362e-30	3.98493e-28	58.4229
14	IGK	2.08197	9.41385	11.4907	8.48262e-25	2.99393e-22	45.6345		2.30625	9.60061	14.4452	1.43065e-36	1.19168e-33	72.3591
15	IGHG1	2.07531	9.76976	11.1453	1.14233e-23	2.6738e-21	43.0772		2.33467	9.87623	13.9154	1.41027e-34	6.99224e-32	67.8231
16	IGKV1D-13	2.04539	11.6138	11.7346	1.33296e-25	6.30854e-23	47.4547		2.23171	11.7603	14.496	9.19595e-37	8.70439e-34	72.7958
17	IGKV1OR2-108	2.03935	11.921	11.4658	1.02367e-24	3.38363e-22	45.4496		2.26761	12.0435	14.116	2.48979e-35	1.62023e-32	69.5365
18	FAM30A	2.03782	7.50993	10.7064	2.99753e-22	4.49069e-20	39.8648		2.26526	7.67074	12.6942	4.72877e-30	8.79213e-28	57.5293
19	MZB1	2.01337	9.64562	11.8131	7.32817e-26	3.81505e-23	48.0432		2.17382	9.80784	14.0472	4.51709e-35	2.76659e-32	68.948
20	SKAP2	2.013	9.53325	11.4774	9.37585e-25	3.2007e-22	45.536		2.19871	9.6477	14.0144	5.99887e-35	3.28738e-32	68.6677
21	IGHV1-69	2.00888	9.47875	10.8206	1.28643e-22	2.21393e-20	40.6964		2.28265	9.61584	13.5772	2.59015e-33	9.29954e-31	64.9476
22	SPAG4	1.97119	7.19691	11.2767	4.26056e-24	1.15223e-21	44.0471		2.20253	7.4107	13.346	1.87591e-32	5.50198e-30	62.9915
23	CXCL6	1.9561	7.66627	10.2347	9.53034e-21	9.23069e-19	36.4648		2.01875	7.7128	11.8011	8.00378e-27	7.64545e-25	50.1887
24	CXCR4	1.89028	8.73615	12.3972	8.30787e-28	1.15335e-24	52.4502		1.97228	8.73379	14.5013	8.78657e-37	8.70439e-34	72.8408
25	CXCL1	1.87245	10.1399	12.1441	5.82893e-27	5.05757e-24	50.5335		1.8852	10.1287	14.2662	6.77411e-36	5.038e-33	70.8227
26	CD79A	1.78632	8.28037	10.7244	2.6236e-22	4.0172e-20	39.9957		1.97775	8.39808	12.7971	1.98608e-30	4.01534e-28	58.3862
27	IRF4	1.77069	8.24211	10.5281	1.11552e-21	1.39099e-19	38.573		2.00688	8.25849	12.7177	3.87867e-30	7.39719e-28	57.7251
28	RGS1	1.76443	9.46706	11.0323	2.66102e-23	5.45467e-21	42.2457		1.78446	9.30009	12.0817	7.89635e-28	9.34282e-26	52.4753
29	CD27	1.72764	8.1384	11.8155	7.19786e-26	3.81505e-23	48.0609		1.85691	8.25078	14.1007	2.8425e-35	1.7937e-32	69.4056
30	SLAMF7	1.70987	8.51376	10.206	1.17405e-20	1.10128e-18	36.2598		1.91003	8.51733	12.2414	2.09638e-28	2.78057e-26	53.7848
31	FKBP11	1.68126	10.4546	11.5326	6.17518e-25	2.38133e-22	45.9467		1.78828	10.5538	13.4353	8.73524e-33	2.7561e-30	63.7466
32	SEL1L3	1.67623	8.45753	10.8636	9.34539e-23	1.69225e-20	41.0106		1.9297	8.55665	13.4246	9.5761e-33	2.97631e-30	63.6558
33	DERL3	1.66484	8.53965	11.1687	9.58493e-24	2.32089e-21	43.2498		1.75295	8.57525	12.5503	1.58567e-29	2.60001e-27	56.3344
34	KLHL6	1.64515	6.81324	10.0725	3.0873e-20	2.56135e-18	35.3099		1.84241	6.82582	12.362	7.6684e-29	1.11669e-26	54.7779
35	ST6GAL1	1.5895	8.69919	11.5723	4.57195e-25	1.94298e-22	46.2424		1.74939	8.76697	13.8833	1.86119e-34	8.61278e-32	67.549
36	CHST2	1.56969	8.06723	12.0334	1.36178e-26	1.05029e-23	49.6988		1.71816	8.08382	14.5912	4.01426e-37	4.77743e-34	73.6148
37	TAGAP	1.56542	7.84046	11.6251	3.06393e-25	1.32924e-22	46.6361		1.73916	7.94549	14.0337	5.07715e-35	2.93685e-32	68.8325
38	DTNB-AS1	1.55522	7.02135	10.108	2.38816e-20	2.03816e-18	35.5622		1.70331	7.21434	11.6679	2.3846e-26	2.12209e-24	49.1111
39	LAX1	1.53433	7.5517	10.094	2.64284e-20	2.23718e-18	35.4626		1.73725	7.653	12.3394	9.26607e-29	1.32162e-26	54.591
40	BHLHA15	1.53269	6.76346	10.1103	2.3489e-20	2.0129e-18	35.5785		1.61322	6.84471	11.6747	2.25508e-26	2.03289e-24	49.1662
41	ODAM	1.51993	10.9799	8.73425	3.65648e-16	1.18973e-14	26.1039		1.40572	10.8035	9.3547	1.69456e-18	4.36187e-17	31.2871
42	IGKV1D-8	1.51766	7.15693	9.22786	1.23504e-17	5.67735e-16	29.4268		1.65855	6.98455	10.9316	9.13432e-24	5.22563e-22	43.2416
43	FCRL5	1.51513	7.80459	10.0464	3.726e-20	3.00737e-18	35.1252		1.6298	7.84927	12.0263	1.24934e-27	1.39873e-25	52.0223
44	CYTIP	1.49689	7.23658	10.758	2.04664e-22	3.32963e-20	40.2399		1.69166	7.31137	13.1021	1.49829e-31	4.00004e-29	60.939
45	ADAM28	1.48859	8.49906	11.5095	7.35561e-25	2.73524e-22	45.7747		1.49901	8.03983	13.5602	2.99636e-33	1.05756e-30	64.8037
46	XBP1	1.47468	10.5833	11.5506	5.38968e-25	2.15836e-22	46.0805		1.58261	10.5243	13.8551	2.372e-34	1.05095e-31	67.3094
47	MMP7	1.47217	7.31193	10.0184	4.56045e-20	3.57018e-18	34.9266		1.51087	7.24123	11.237	7.90017e-25	5.37624e-23	45.6565
48	C16orf54	1.46752	6.23922	9.69375	4.66206e-19	2.93301e-17	32.6434		1.60167	6.19596	11.3169	4.14367e-25	3.00654e-23	46.2932
49	ADA2	1.45831	8.57233	11.5512	5.36283e-25	2.15836e-22	46.0855		1.61058	8.60288	13.6603	1.26905e-33	4.98616e-31	65.6525
50	RGS4	1.44239	8.09007	11.0427	2.46154e-23	5.12592e-21	42.3223		1.37867	7.92484	11.7125	1.65471e-26	1.5113e-24	49.4718
51	EAF2	1.44149	7.56043	9.92942	8.65231e-20	6.32196e-18	34.2975		1.62814	7.65597	11.8434	5.6506e-27	5.55038e-25	50.5324
52	CD38	1.43346	7.4643	10.2529	8.34466e-21	8.2801e-19	36.5953		1.61134	7.58666	12.2591	1.80965e-28	2.41566e-26	53.93
53	CXCL8	1.43074	8.98007	8.20965	1.20555e-14	2.85602e-13	22.6792		1.32444	8.89359	8.56338	5.09262e-16	9.00244e-15	25.6763
54	MMP12	1.42626	9.66951	7.98724	5.12139e-14	1.07076e-12	21.2635		1.49196	9.61722	9.39398	1.26737e-18	3.34496e-17	31.573
55	EVI2B	1.42303	8.14088	11.3568	2.33104e-24	6.84608e-22	44.6402		1.52176	8.09213	13.7747	4.74452e-34	1.93725e-31	66.6245
56	PLAT	1.41371	9.43808	11.9421	2.73813e-26	1.83932e-23	49.0116		1.44208	9.13386	14.2579	7.28516e-36	5.23124e-33	70.7508
57	ANKRD36BP2	1.39417	8.03742	9.50391	1.78749e-18	9.9864e-17	31.3239		1.56568	7.93344	11.2756	5.78343e-25	4.06656e-23	45.9642
58	CYBA	1.38343	10.2207	10.4354	2.20172e-21	2.53307e-19	37.9047		1.52199	10.2613	12.1597	4.13632e-28	5.12706e-26	53.1138
59	SELL	1.37919	6.98274	11.1228	1.35243e-23	3.12923e-21	42.9112		1.49852	6.91702	13.4769	6.11883e-33	1.99092e-30	64.0983
60	IGHV3-73	1.37843	5.63087	8.38576	3.77652e-15	9.96734e-14	23.8159		1.51808	5.57977	9.69919	1.29755e-19	3.9103e-18	33.8169
61	PTP4A3	1.37544	7.47129	10.3651	3.68275e-21	3.99425e-19	37.3992		1.5998	7.54315	12.4109	5.09608e-29	7.52629e-27	55.1814
62	HLA-DOB	1.37053	7.59172	11.5353	6.05214e-25	2.37792e-22	45.9665		1.50942	7.5155	13.4723	6.36775e-33	2.04003e-30	64.0589
63	CXCL13	1.36704	10.2432	8.61291	8.29032e-16	2.49476e-14	25.3015		1.39783	10.1862	10.4993	2.77753e-22	1.26563e-20	39.874
64	FABP4	1.35507	7.25274	8.0189	4.17397e-14	8.86022e-13	21.4637		1.42231	7.20312	9.0464	1.61862e-17	3.58043e-16	29.0667
65	ICAM2	1.33343	8.61786	12.4078	7.65982e-28	1.13934e-24	52.5301		1.43322	8.68579	14.4519	1.34978e-36	1.17116e-33	72.4166
66	SFRP4	1.32324	7.46964	8.62655	7.56373e-16	2.30949e-14	25.3914		1.6103	7.56253	11.1274	1.90704e-24	1.23714e-22	44.787
67	FCGR3B	1.32144	7.18205	9.55389	1.25629e-18	7.14782e-17	31.6701		1.31537	7.16127	10.4626	3.70223e-22	1.64733e-20	39.5906
68	MS4A1	1.31831	7.48959	7.50969	1.0585e-12	1.70737e-11	18.3027		1.33827	7.49678	8.44329	1.17978e-15	1.99414e-14	24.8511
69	CYP24A1	1.31021	6.93615	10.5072	1.30115e-21	1.58451e-19	38.4217		1.37931	6.90687	12.6924	4.80263e-30	8.85045e-28	57.514
70	KRT19	1.29282	10.1346	8.56482	1.14483e-15	3.34361e-14	24.9852		1.34905	10.0846	10.2339	2.19094e-21	8.51196e-20	37.8379
71	IL10RA	1.28146	7.98649	12.241	2.7682e-27	3.03394e-24	51.2661		1.37683	7.96117	13.6659	1.20935e-33	4.84298e-31	65.7001
72	IGKV1-5	1.28119	6.43291	10.7141	2.83131e-22	4.30359e-20	39.9208		1.405	6.39392	12.8393	1.38996e-30	2.98397e-28	58.7387
73	ZBP1	1.27616	5.91381	8.96891	7.38713e-17	2.8208e-15	27.6721		1.43336	5.9904	10.6972	5.86251e-23	2.98486e-21	41.4079
74	IGLL3P	1.26455	12.0709	12.6209	1.47474e-28	2.79182e-25	54.151		1.24788	12.137	14.4141	1.87597e-36	1.50251e-33	72.0913
75	PIM2	1.26114	7.6312	10.5077	1.29622e-21	1.58451e-19	38.4254		1.33517	7.68075	11.8299	6.31451e-27	6.14455e-25	50.4228
76	PNOC	1.25351	6.40124	9.40662	3.54301e-18	1.80906e-16	30.6523		1.47805	6.47777	11.45	1.40879e-25	1.09058e-23	47.3579
77	JCHAIN	1.25141	10.0753	7.94479	6.73272e-14	1.37319e-12	20.9959		1.30027	10.1495	9.33486	1.96192e-18	4.99451e-17	31.1429
78	BTG2	1.24781	10.0254	13.7385	2.40335e-32	5.00474e-28	62.732		1.32147	10.0151	15.4563	2.06443e-40	1.07474e-36	81.0973
79	PLAC8	1.24503	8.4743	8.80482	2.26542e-16	7.74631e-15	26.5732		1.2471	8.32493	9.30764	2.39783e-18	6.03777e-17	30.9454
80	CSF3	1.23485	7.39421	10.5114	1.26164e-21	1.55458e-19	38.452		1.23509	7.25581	11.5765	5.03291e-26	4.26038e-24	48.3738
81	PDZRN4	1.23125	6.35344	8.97943	6.87309e-17	2.65047e-15	27.7428		1.28386	6.35598	10.7	5.73308e-23	2.92612e-21	41.4299
82	FOS	1.23105	10.4492	7.43573	1.67533e-12	2.5977e-11	17.8543		1.31127	10.2633	8.44927	1.13164e-15	1.91899e-14	24.892
83	GLCCI1	1.22674	8.44881	9.60157	8.96649e-19	5.25967e-17	32.0012		1.43141	8.49217	11.7235	1.51293e-26	1.40023e-24	49.5602
84	PECAM1	1.21386	9.90032	13.5591	9.82899e-32	1.02339e-27	61.3464		1.2571	9.83902	15.2531	1.22966e-39	4.26772e-36	79.3341
85	ICAM3	1.20023	7.84456	9.81037	2.03031e-19	1.37059e-17	33.4598		1.34491	7.94944	11.9231	2.92991e-27	3.06596e-25	51.1808
86	MMP13	1.19937	7.75759	6.64246	1.92671e-10	1.99512e-09	13.2288		1.11872	7.65588	6.938	2.30298e-11	2.1779e-10	15.1726
87	SELE	1.19242	8.68445	9.19151	1.58985e-17	7.05909e-16	29.179		1.26686	8.54888	10.5585	1.74608e-22	8.20775e-21	40.3317
88	GUSBP11	1.19089	10.5198	11.9652	2.29489e-26	1.70674e-23	49.1854		1.18462	10.5751	13.4019	1.16319e-32	3.56209e-30	63.4637
89	SRGN	1.18486	10.5787	13.3968	3.50356e-31	1.45916e-27	60.0959		1.22639	10.559	15.9724	2.19133e-42	4.56322e-38	85.5884
90	SOCS3	1.18365	8.32224	8.90858	1.11671e-16	4.05837e-15	27.2668		1.189	8.23255	9.48956	6.2336e-19	1.71251e-17	32.2715
91	IGLV4-60	1.17921	7.0997	7.8006	1.69449e-13	3.17607e-12	20.0932		1.34515	7.17593	9.24686	3.74915e-18	9.15268e-17	30.5056
92	TMEM176B	1.17545	8.44374	10.2667	7.55111e-21	7.67045e-19	36.6935		1.32587	8.48015	12.8196	1.64183e-30	3.45349e-28	58.5742
93	C3	1.17318	8.8398	12.552	2.51326e-28	4.36135e-25	53.6265		1.20005	8.77573	14.5818	4.35897e-37	4.77743e-34	73.5334
94	THEMIS2	1.16611	7.28677	11.0951	1.66318e-23	3.72409e-21	42.7078		1.26403	7.3861	13.599	2.14835e-33	7.84865e-31	65.1324
95	COL4A2	1.16174	10.0351	11.021	2.89466e-23	5.79599e-21	42.1629		1.222	10.0625	12.8324	1.47401e-30	3.13213e-28	58.6807
96	COL15A1	1.1608	9.70761	13.4561	2.20167e-31	1.14619e-27	60.5529		1.24089	9.70595	15.648	3.8212e-41	2.65242e-37	82.764
97	TDO2	1.14773	5.25766	8.9208	1.02718e-16	3.79255e-15	27.3488		1.31856	5.19954	10.9939	5.55668e-24	3.33465e-22	43.7319
98	FCGR2B	1.14722	7.54554	10.0742	3.05016e-20	2.54066e-18	35.3218		1.30887	7.57291	11.8988	3.58117e-27	3.69179e-25	50.9827
99	P2RY8	1.14544	7.43629	10.1284	2.06004e-20	1.81006e-18	35.7074		1.23166	7.40999	11.8088	7.51041e-27	7.24059e-25	50.2515
100	CD53	1.13821	9.35724	11.893	3.98467e-26	2.44049e-23	48.6426		1.20894	9.0702	14.6171	3.20483e-37	4.44916e-34	73.8373
101	PLPP5	1.13593	8.92392	8.94067	8.96494e-17	3.35163e-15	27.4822		1.30904	8.99161	10.8796	1.38169e-23	7.65218e-22	42.8333
102	RASSF6	1.13495	7.11796	8.89487	1.22641e-16	4.40572e-15	27.1749		1.24708	7.13492	9.77069	7.56623e-20	2.36529e-18	34.3481
103	HCLS1	1.13394	8.40712	11.8097	7.52245e-26	3.82067e-23	48.0175		1.26151	8.41953	14.819	5.5037e-38	1.0419e-34	75.5781
104	PIP5K1B	1.13346	5.1796	9.25888	9.95201e-18	4.66758e-16	29.6387		1.36926	5.21196	10.9242	9.68862e-24	5.48249e-22	43.1835
105	IL1B	1.12546	9.03936	9.44056	2.79175e-18	1.45339e-16	30.8862		1.06564	8.84064	9.5478	4.03789e-19	1.13475e-17	32.699
106	SELENOM	1.12257	8.6247	9.8573	1.45124e-19	1.01411e-17	33.7896		1.25844	8.66959	11.8439	5.62642e-27	5.55038e-25	50.5367
107	ITM2C	1.12029	8.47958	10.1928	1.29134e-20	1.17942e-18	36.1663		1.22903	8.60817	11.9429	2.48876e-27	2.65774e-25	51.3419
108	HBA2	1.1163	11.7216	6.77744	8.80401e-11	9.74148e-10	13.991		1.05535	11.5818	6.95627	2.05877e-11	1.95583e-10	15.282
109	SLC15A2	1.10798	6.21377	9.4903	1.9674e-18	1.08426e-16	31.2297		1.22726	6.18389	10.9871	5.8681e-24	3.49135e-22	43.6781
110	RAC2	1.10795	8.81821	12.318	1.5306e-27	1.8749e-24	51.849		1.17131	8.83156	14.0223	5.60311e-35	3.15349e-32	68.7351
111	CLDN10	1.09768	5.71377	10.5429	1.00089e-21	1.28445e-19	38.6796		1.11211	5.71224	11.2638	6.3635e-25	4.41712e-23	45.8699
112	STAP1	1.0969	5.71122	9.34876	5.31399e-18	2.64102e-16	30.2544		1.24443	5.82032	11.0721	2.97187e-24	1.86967e-22	44.3493
113	CCL18	1.09583	8.16608	7.70456	3.11648e-13	5.52791e-12	19.4975		1.08967	8.11078	7.9736	2.94062e-14	4.10425e-13	21.6948
114	CD19	1.09579	6.98224	10.8539	1.005e-22	1.78873e-20	40.9391		1.23924	6.82671	12.509	2.24165e-29	3.59078e-27	55.9925
115	ENPP2	1.09321	7.9825	9.50381	1.78877e-18	9.9864e-17	31.3232		1.13275	7.92214	11.5166	8.19717e-26	6.77373e-24	47.8924
116	BHLHE41	1.09275	8.44557	10.8807	8.23324e-23	1.50394e-20	41.1351		1.14293	8.48075	12.171	3.76569e-28	4.69561e-26	53.2065
117	ALOX15B	1.08864	7.95856	9.03015	4.84992e-17	1.96106e-15	28.0848		1.02498	7.84188	9.54109	4.24529e-19	1.18663e-17	32.6497
118	FPR1	1.08471	7.69219	10.8311	1.1898e-22	2.08204e-20	40.7732		1.05699	7.55966	11.4747	1.15296e-25	9.10643e-24	47.5557
119	ZNF215	1.08269	6.83988	9.8287	1.78087e-19	1.2159e-17	33.5885		1.23045	6.87354	11.3288	3.76398e-25	2.7599e-23	46.3881
120	HBB	1.08159	12.5535	8.37642	4.01763e-15	1.05903e-13	23.7553		1.00608	12.3954	8.11943	1.09675e-14	1.62135e-13	22.6623
121	COL4A1	1.08033	9.7735	12.2653	2.29495e-27	2.655e-24	51.4505		1.12034	9.77901	14.6094	3.42772e-37	4.46117e-34	73.7709
122	CSF2RB	1.0776	8.57399	12.1075	7.71371e-27	6.42521e-24	50.2579		1.23794	8.65332	14.9742	1.41594e-38	4.21222e-35	76.9196
123	DENND5B	1.07625	6.68976	9.36726	4.66874e-18	2.33706e-16	30.3815		1.24087	6.79308	11.5025	9.19278e-26	7.47775e-24	47.7792
124	TAGLN	1.0737	8.24128	8.5097	1.65551e-15	4.69677e-14	24.6238		1.2126	8.32598	10.322	1.10641e-21	4.5354e-20	38.5114
125	ITGAL	1.07103	6.37927	10.0332	4.10066e-20	3.28432e-18	35.031		1.27316	6.26222	12.8514	1.25506e-30	2.76734e-28	58.8395
126	XDH	1.07076	8.2782	8.91228	1.08881e-16	3.97777e-15	27.2916		1.12706	8.17901	10.7669	3.37848e-23	1.78562e-21	41.9514
127	RUNX1-IT1	1.06857	7.99112	11.9045	3.6497e-26	2.37504e-23	48.7289		1.13059	7.87338	13.8121	3.43829e-34	1.4612e-31	66.9426
128	FCRLA	1.06728	7.43333	9.4838	2.05953e-18	1.12512e-16	31.1848		1.13836	7.58088	10.5374	2.06167e-22	9.51936e-21	40.1678
129	LY96	1.06417	8.93438	10.7359	2.41035e-22	3.81095e-20	40.0791		1.16344	8.95572	12.0301	1.21059e-27	1.36266e-25	52.0535
130	CD177	1.06006	8.78668	6.70296	1.35807e-10	1.44435e-09	13.5691		1.11767	8.69732	7.93115	3.91015e-14	5.31495e-13	21.4153
131	RAB30	1.05869	7.01498	10.6377	4.97973e-22	6.91319e-20	39.3658		1.17216	7.10558	12.4245	4.54904e-29	6.86443e-27	55.2936
132	IL2RG	1.05737	8.0469	11.0317	2.6718e-23	5.45467e-21	42.2417		1.10072	8.02587	12.9669	4.72311e-31	1.13051e-28	59.8048
133	IGKC	1.05709	12.9202	8.55232	1.2449e-15	3.62063e-14	24.9031		1.02941	13.0454	9.58392	3.08247e-19	8.76902e-18	32.9648
134	PROK2	1.05189	4.59557	7.32524	3.30978e-12	4.80969e-11	17.1895		1.0257	4.59448	7.64382	2.62252e-13	3.1862e-12	19.55
135	SAMSN1	1.04764	7.14739	8.12066	2.15624e-14	4.8959e-13	22.1101		1.25265	7.18544	10.4369	4.52566e-22	1.97988e-20	39.3926
136	CCN1	1.04657	9.06846	8.54502	1.30721e-15	3.76285e-14	24.8552		1.09099	9.01882	9.52124	4.923e-19	1.36871e-17	32.5039
137	SLC2A3	1.04513	7.2529	8.3371	5.21147e-15	1.33815e-13	23.5005		1.04402	7.10755	9.45896	7.8265e-19	2.12489e-17	32.0475
138	EGFL6	1.03899	8.38493	10.6843	3.53042e-22	5.17729e-20	39.7039		1.13877	8.40805	12.7181	3.86551e-30	7.39719e-28	57.7284
139	DDIT4L	1.03803	7.63595	9.58666	9.96466e-19	5.79621e-17	31.8976		1.02419	7.57045	10.3182	1.13974e-21	4.64459e-20	38.4821
140	ARHGAP9	1.02908	7.69729	11.0867	1.77202e-23	3.84381e-21	42.6455		1.10784	7.68425	13.2831	3.2083e-32	9.2791e-30	62.4614
141	CFI	1.02846	7.72575	11.4716	9.7968e-25	3.29046e-22	45.4928		1.08173	7.52359	12.7991	1.95209e-30	3.98532e-28	58.4032
142	FNDC3B	1.0229	9.66926	10.8362	1.14594e-22	2.02229e-20	40.8101		1.21777	9.58729	12.5614	1.44465e-29	2.40667e-27	56.4264
143	IGHV3-47	1.02159	5.23272	9.94486	7.74386e-20	5.80065e-18	34.4065		1.17261	4.96192	13.0216	2.97018e-31	7.36321e-29	60.263
144	PPBP	1.01687	5.35791	6.75282	1.01634e-10	1.10808e-09	13.8512		1.04369	5.18583	7.66663	2.25858e-13	2.76825e-12	19.6964
145	CTSH	1.01221	9.65217	13.4593	2.14776e-31	1.14619e-27	60.5773		1.06316	9.64239	15.8049	9.5961e-42	9.99146e-38	84.1292
146	JAK3	1.01109	7.1808	10.1226	2.14848e-20	1.86417e-18	35.6661		1.12031	7.21752	12.5392	1.74079e-29	2.81009e-27	56.2422
147	NCF4	1.00759	7.28716	9.94047	7.99207e-20	5.94381e-18	34.3755		1.13213	7.1803	12.0769	8.21692e-28	9.66718e-26	52.436
148	HERPUD1	1.00715	11.103	10.0827	2.86664e-20	2.39739e-18	35.3828		1.13023	11.1394	11.8399	5.81748e-27	5.68747e-25	50.5037
149	PTGDS	1.00449	9.70372	8.62127	7.83711e-16	2.37901e-14	25.3566		1.03709	9.65417	9.61507	2.44109e-19	6.9922e-18	33.1945
150	MEF2C	1.00416	8.20318	11.0867	1.77145e-23	3.84381e-21	42.6458		1.08883	8.12814	13.0416	2.50627e-31	6.36471e-29	60.4308
151	LCE2B	-1.00043	5.60526	-6.98752	2.54985e-11	3.07637e-10	15.1981		-1.16539	5.26345	-8.93788	3.54606e-17	7.40654e-16	28.2954
152	RGS20	-1.00573	6.33436	-11.1837	8.56321e-24	2.09789e-21	43.3606		-1.03568	6.13513	-12.4417	3.94035e-29	6.03337e-27	55.4354
153	ANKRD29	-1.00589	7.12072	-10.4158	2.54246e-21	2.89312e-19	37.7633		-1.00472	7.00395	-11.2339	8.10052e-25	5.49463e-23	45.6318
154	SLC16A9	-1.03245	8.94396	-10.5436	9.95238e-22	1.28445e-19	38.6851		-1.1155	8.70929	-11.6654	2.43425e-26	2.15706e-24	49.0907
155	COBL	-1.03425	6.95527	-10.8248	1.24671e-22	2.16346e-20	40.7272		-1.08538	6.8075	-12.9172	7.19501e-31	1.66477e-28	59.3891
156	YOD1	-1.03879	8.73794	-10.2016	1.21189e-20	1.12663e-18	36.2287		-1.14455	8.58388	-12.4614	3.33984e-29	5.19021e-27	55.5987
157	TNFRSF19	-1.04251	7.5079	-8.23878	9.95869e-15	2.39745e-13	22.8663		-1.07597	7.26014	-9.31927	2.20083e-18	5.5619e-17	31.0298
158	SLC19A2	-1.05528	7.07317	-10.1598	1.64108e-20	1.47301e-18	35.9308		-1.08964	6.90475	-11.794	8.48017e-27	8.02687e-25	50.1317
159	PAQR5	-1.07997	6.98248	-9.9155	9.56153e-20	6.91351e-18	34.1994		-1.11773	6.74183	-11.3982	2.14505e-25	1.5953e-23	46.943
160	KRT1	-1.10576	11.6386	-4.66264	5.09517e-06	2.33859e-05	3.39713		-1.12484	11.5089	-5.22129	3.25119e-07	1.66632e-06	5.89374
161	RPTN	-1.11398	10.3223	-5.67687	3.80833e-08	2.613e-07	8.1019		-1.13161	10.2069	-6.47662	3.64496e-10	2.91261e-09	12.479
162	NPR3	-1.14355	7.32397	-9.70398	4.33508e-19	2.77765e-17	32.7148		-1.26683	7.20306	-12.1118	6.15147e-28	7.40452e-26	52.7219
163	EPCAM	-1.14582	5.97827	-9.96029	6.93071e-20	5.22917e-18	34.5155		-1.12629	5.74968	-10.5299	2.18592e-22	1.00485e-20	40.1101
164	MAMDC2	-1.1659	5.85161	-7.5772	6.94447e-13	1.1532e-11	18.7145		-1.15156	5.56357	-8.1951	6.54575e-15	1.00227e-13	23.1688
165	SPAG17	-1.16861	6.33141	-11.2215	6.44994e-24	1.67892e-21	43.6393		-1.27302	6.12924	-13.6395	1.51715e-33	5.74421e-31	65.476
166	FLG	-1.16874	7.69768	-6.04899	5.31445e-09	4.23853e-08	10.0075		-1.31013	7.56027	-7.38781	1.37499e-12	1.52464e-11	17.9278
167	SH3GL3	-1.17842	7.98515	-9.93441	8.34742e-20	6.12065e-18	34.3328		-1.31138	7.75964	-12.1565	4.24561e-28	5.23139e-26	53.088
168	AADAC	-1.1831	5.84836	-10.1254	2.10565e-20	1.84235e-18	35.6859		-1.27934	5.69275	-11.859	4.9713e-27	4.97704e-25	50.6589
169	GJA3	-1.18457	5.77287	-11.3687	2.12994e-24	6.42811e-22	44.729		-1.2307	5.48222	-13.1157	1.33471e-31	3.6096e-29	61.0532
170	ABCA12	-1.18701	6.77833	-8.96184	7.75415e-17	2.92522e-15	27.6245		-1.18151	6.5579	-9.78526	6.7771e-20	2.13182e-18	34.4566
171	NEFL	-1.18788	6.49151	-10.3914	3.03854e-21	3.36567e-19	37.5881		-1.76297	6.1854	-11.9851	1.75639e-27	1.91492e-25	51.686
172	BPIFC	-1.18845	7.72682	-9.69553	4.6034e-19	2.91892e-17	32.6559		-1.32151	7.58297	-12.3554	8.10242e-29	1.1717e-26	54.7235
173	EPB41L4B	-1.18942	7.00501	-10.8853	7.95392e-23	1.48729e-20	41.1691		-1.27868	6.85119	-13.3798	1.40461e-32	4.23908e-30	63.2774
174	MAP2	-1.21415	7.82726	-10.083	2.86152e-20	2.39739e-18	35.3845		-1.32684	7.5473	-12.3254	1.04066e-28	1.45441e-26	54.4764
175	ELOVL4	-1.21615	7.62202	-9.61077	8.40086e-19	4.96987e-17	32.0652		-1.30916	7.49878	-11.8138	7.20546e-27	6.97891e-25	50.2925
176	NEFM	-1.22231	6.58531	-11.2465	5.34338e-24	1.42654e-21	43.8244		-1.29282	6.4401	-13.0381	2.58204e-31	6.47813e-29	60.4013
177	CALML5	-1.24022	7.55818	-7.55806	7.82793e-13	1.28759e-11	18.5975		-1.3079	7.47336	-8.88068	5.35003e-17	1.08375e-15	27.891
178	FAM83C	-1.28033	8.17204	-10.6201	5.66735e-22	7.76428e-20	39.2386		-1.35651	7.99001	-12.7472	3.025e-30	5.88717e-28	57.9706
179	LORICRIN	-1.30201	9.03127	-5.30102	2.53927e-07	1.50864e-06	6.27226		-1.39015	8.93032	-6.29232	1.05725e-09	7.90528e-09	11.4425
180	CLDN20	-1.30445	4.90484	-11.8263	6.62754e-26	3.73005e-23	48.1421		-1.31468	4.7718	-13.4844	5.73889e-33	1.89693e-30	64.1616
181	SLC27A6	-1.321	5.02446	-9.93735	8.17315e-20	6.03538e-18	34.3535		-1.26918	4.87299	-10.3027	1.28585e-21	5.18927e-20	38.3632
182	POF1B	-1.34075	7.72436	-11.1911	8.10419e-24	2.00907e-21	43.4148		-1.39029	7.56881	-12.7109	4.10935e-30	7.70929e-28	57.668
183	ARG1	-1.46104	5.89997	-7.5717	7.18787e-13	1.19172e-11	18.6808		-1.65174	5.82271	-9.37814	1.42495e-18	3.72779e-17	31.4576
184	WAKMAR2	-1.47346	6.40105	-10.4478	2.01042e-21	2.32583e-19	37.9941		-1.52683	6.18208	-11.9109	3.24068e-27	3.3742e-25	51.0813
185	KRT2	-1.49841	7.06213	-5.77288	2.31079e-08	1.64344e-07	8.58477		-1.71052	6.81819	-6.9691	1.90265e-11	1.81497e-10	15.3591
186	FLG2	-1.64169	5.40459	-7.6885	3.44934e-13	6.04621e-12	19.3983		-1.75544	5.32655	-9.18267	6.00013e-18	1.41503e-16	30.0429
187	AADACL2	-1.9801	5.17258	-9.88749	1.16895e-19	8.33637e-18	34.002		-2.08359	4.97989	-11.7473	1.24453e-26	1.15697e-24	49.753
188	DSC1	-2.08893	6.49049	-9.2307	1.21087e-17	5.59095e-16	29.4462		-2.22643	6.25845	-10.968	6.83162e-24	3.98492e-22	43.5281
