# Supplementary material for: Unveiling the IL-1β/CXCL2 axis: a shared therapeutic target in periodontitis and inflammatory bowel disease
Source: Front Immunol. 2026 Jan 15;16:1728773. doi: 10.3389/fimmu.2025.1728773 (PMC12852456; doi:10.3389/fimmu.2025.1728773)
Supplement: Supplementary file 4 [file Table4.xlsx]

## Sheet: Shared DEGs
gene
IGKV1-17
IGKV4-1
POU2AF1
IGLV3-25
IGHG1
IGKV1D-13
FAM30A
MZB1
IGHV1-69
SPAG4
CD79A
FKBP11
SEL1L3
DERL3
ST6GAL1
CHST2
LAX1
IGKV1D-8
FCRL5
MMP7
EAF2
CD38
SELL
PTP4A3
HLA-DOB
CXCL13
FABP4
ICAM2
FCGR3B
KRT19
IGKV1-5
PIM2
PNOC
BTG2
FOS
GLCCI1
PECAM1
MMP13
SELE
IGLV4-60
FCGR2B
PLPP5
IL1B
BHLHE41
FPR1
DENND5B
TAGLN
FCRLA
LY96
CD177
IGKC
PROK2
CFI
CTSH
JAK3
NCF4
HERPUD1
MEF2C
ZBP1
SLC16A9
COBL
TNFRSF19
EPCAM
MAMDC2
EPB41L4B
POF1B
