# Supplementary material for: Unveiling the IL-1β/CXCL2 axis: a shared therapeutic target in periodontitis and inflammatory bowel disease
Source: Front Immunol. 2026 Jan 15;16:1728773. doi: 10.3389/fimmu.2025.1728773 (PMC12852456; doi:10.3389/fimmu.2025.1728773)
Supplement: Supplementary file 5 [file Table5.xls]

## Sheet: 100x
IL1B
Groups	sanmples	Quality	Positive cells				Area			H-SCORE
			Positive（3+）	Positive（2+）	Positive（1+）	Negative	Positive	Total	%area
Control	sample01	best	0	0.195001	0.748296	0.0567038	132226	3874107	0.0341307	113.83
	sample02	best	0	0.0351611	0.752766	0.212073	138390	4000203	0.0345957	82.3088
	sample03	best	0	0.122241	0.546425	0.331334	110808	4114422	0.0269316	79.0907
PD	sample01	best	0.111341	0.785805	0.0432149	0.0596392	486369	3531969	0.137705	194.885
	sample02	best	0.146939	0.691034	0.0735117	0.0885152	583254	3722961	0.156664	189.64
	sample03	best	0.229343	0.627769	0.0542963	0.0885925	629158	4722807	0.133217	199.786
IDB	sample01	best	0.240227	0.547289	0.123342	0.0891425	375884	3828414	0.0981827	193.86
	sample02	best	0.23044	0.593071	0.1	0.0764883	522118	3738981	0.139642	197.746
	sample03	best	0.325903	0.49218	0.123221	0.0586958	431661	4556526	0.0947347	208.529
IBD+PD	sample01	best	0.550821	0.416092	0.00576513	0.0273217	867756	4343517	0.199782	249.041
	sample02	best	0.56811	0.428212	0	0.00367722	854746	4158324	0.205551	256.076
	sample03	best	0.560179	0.432939	0	0.0068822	864806	4131444	0.209323	254.641
CXCL2
Control	sample01	best	0	0	0.022612	0.977388	157961	3618627	0.0436522	2.2612
	sample02	best	0	0.196887	0.638813	0.1643	265566	3419502	0.0776622	103.259
	sample03	best	0	0.00810081	0.874325	0.117574	302479	3522621	0.0858676	89.0527
PD	sample01	best	0.111309	0.608633	0.238122	0.0419362	722517	4127185	0.175063	178.932
	sample02	best	0.332352	0.37084	0.278017	0.018791	938010	3727926	0.251617	201.675
	sample03	best	0.170247	0.515336	0.28685	0.0275674	819952	3212091	0.25527	182.826
IDB	sample01	best	0.152255	0.317121	0.499351	0.0312725	696596	4224573	0.164891	159.036
	sample02	best	0.0126689	0.632707	0.330131	0.0244932	768175	3807147	0.201772	163.355
	sample03	best	0.0924443	0.254331	0.548988	0.104236	994741	3835089	0.259379	133.498
IBD+PD	sample01	best	0.189211	0.665571	0.140471	0.00474626	1574213	4115040	0.382551	203.925
	sample02	best	0.612208	0.352879	0.0308582	0.00405436	1547899	3669612	0.421815	257.324
	sample03	best	0.21531	0.650566	0.12442	0.0097035	1454016	4511589	0.322285	207.148
Immunohistochemical staining intensity was evaluated using a four-tier scoring system: 0 (negative, no positive staining), 1 (weak positive, light yellow), 2 (positive, brown-yellow), and 3 (strong positive, dark brown). The H-score was calculated using the formula: H-score = 0×(percentage of negative cells) + 1×(percentage of weakly positive cells) + 2×(percentage of moderately positive cells) +…

## Sheet: 200x
IL1B
Groups	sanmples	Quality	Positive cells				Area			H-SCORE
			Positive（3+）	Positive（2+）	Positive（1+）	Negative	Positive	Total	%area
Control	sample01	best	0	0.125397	0.443785	0.430818	243100	4863378	0.0499858	69.4579
	sample02	best	0	0.109606	0.698406	0.191988	123298	4818474	0.0255886	91.7619
	sample03	best	0	0.111754	0.563619	0.324627	140210	5000107	0.0280414	78.7127
PD	sample01	best	0.144196	0.824568	0	0.0312363	629158	4722807	0.133217	208.172
	sample02	best	0.18427	0.783348	0	0.032382	700020	4476105	0.15639	211.951
	sample03	best	0.194276	0.73181	0	0.0739137	566722	4100871	0.138196	204.645
IDB	sample01	best	0.219788	0.633387	0.0921329	0.0546929	381740	4227700	0.090295	201.827
	sample02	best	0.142024	0.798581	0	0.0593953	621470	4141488	0.15006	202.323
	sample03	best	0.149237	0.782019	0.0343799	0.0343644	707607	4565157	0.155002	204.613
IBD+PD	sample01	best	0.596091	0.399556	0	0.00435294	1196280	4457694	0.268363	258.738
	sample02	best	0.671155	0.289916	0.0321908	0.00673792	857627	3198333	0.268148	262.549
	sample03	best	0.649118	0.337919	0	0.0129638	1150913	5013504	0.229563	262.319
CXCL2
Control	sample01	best	0	0	0.370914	0.629086	252181	4598850	0.0548357	37.0914
	sample02	best	0	0	0.779011	0.220989	323560	4845336	0.0667776	77.9011
	sample03	best	0	0	0.786964	0.213036	355490	4616604	0.0770025	78.6964
PD	sample01	best	0.0614618	0.745135	0.0479355	0.145467	987063	3709779	0.266071	172.259
	sample02	best	0.221915	0.559972	0.0646388	0.153474	1216101	4409256	0.275806	185.033
	sample03	best	0.292771	0.639276	0.0190091	0.0489448	1160138	4539753	0.255551	217.587
IDB	sample01	best	0.0792366	0.644448	0.242481	0.0338346	1139996	4266981	0.267167	176.909
	sample02	best	0.166844	0.0975922	0.735564	0	1335078	4173117	0.319923	143.128
	sample03	best	0.119097	0.785066	0.0421028	0.0537334	994636	3617367	0.274961	196.953
IBD+PD	sample01	best	0.637107	0.241101	0.114031	0.00776076	1883595	5013504	0.375704	250.755
	sample02	best	0.852698	0.0619505	0.0787231	0.00662789	1818652	4108998	0.442602	276.072
	sample03	best	0.699983	0.166252	0.127631	0.00613294	1837385	4587750	0.400498	256.009
Immunohistochemical staining intensity was evaluated using a four-tier scoring system: 0 (negative, no positive staining), 1 (weak positive, light yellow), 2 (positive, brown-yellow), and 3 (strong positive, dark brown). The H-score was calculated using the formula: H-score = 0×(percentage of negative cells) + 1×(percentage of weakly positive cells) + 2×(percentage of moderately positive cells) +…
